# Supplementary material for: Ac-EAZY! Towards GMP-Compliant Module Syntheses of 225Ac-Labeled Peptides for Clinical Application
Source: Pharmaceuticals (Basel). 2021 Jul 6;14(7):652. doi: 10.3390/ph14070652 (PMC8308848; doi:10.3390/ph14070652)
Supplement: Supplementary file 1 [file pharmaceuticals-14-00652-s001.zip]

Archive with 1 entries (1 files):
- pharmaceuticals-1256629-supplementary.pdf
